# Supplementary material for: The Role of Hepcidin in Myelodysplastic Syndromes (MDS): A Systematic Review of Observational Studies
Source: Cancers (Basel). 2024 Jan 11;16(2):332. doi: 10.3390/cancers16020332 (PMC10814117; doi:10.3390/cancers16020332)
Supplement: Supplementary file 1 [file cancers-16-00332-s001.zip]

Archive with 1 entries (1 files):
- cancers-2781494-supplementary.pdf
